# Supplementary material for: Juice-Based Supplementation Strategies for Athletic Performance and Recovery: A Systematic Review
Source: Sports (Basel). 2025 Aug 14;13(8):269. doi: 10.3390/sports13080269 (PMC12389966; doi:10.3390/sports13080269)
Supplement: Supplementary file 1 [file sports-13-00269-s001.zip]

Archive with 3 entries (3 files):
- Supplementary File S1- PRISMA 2020 checklist.pdf
- Supplementary File S2-INPLASY protocol.pdf
- Supplementary Table S1-PEDro scale evaluation.pdf
